# Supplementary material for: O-Doping Configurations Reduce the Adsorption Energy Barrier of K-Ions to Improve the Electrochemical Performance of Biomass-Derived Carbon
Source: Micromachines (Basel). 2022 May 22;13(5):806. doi: 10.3390/mi13050806 (PMC9143850; doi:10.3390/mi13050806)
Supplement: Supplementary file 1 [file micromachines-13-00806-s001.zip]

Archive with 1 entries (1 files):
- micromachines-1731457-supplementary.pdf
